# Supplementary material for: Factors Affecting Recurrence in 165 Patients with Serous Borderline Ovarian Tumours: The Pattern of Micro-Invasion Is Main Prognostic Factor
Source: J Clin Med. 2025 Mar 18;14(6):2050. doi: 10.3390/jcm14062050 (PMC11942785; doi:10.3390/jcm14062050)
Supplement: Supplementary file 1 [file jcm-14-02050-s001.zip]

Archive with 1 entries (1 files):
- jcm-3461252-supplementary.pdf
